# Supplementary material for: Comparative transcriptome analysis reveals whole-genome duplications and gene selection patterns in cultivated and wild Chrysanthemum species
Source: Plant Mol Biol. 2017 Oct 19;95(4):451–61. doi: 10.1007/s11103-017-0663-z (PMC5727146; doi:10.1007/s11103-017-0663-z)
Supplement: Supplementary file 1 — Supplementary material 1 (XLSX 15 KB) [file 11103_2017_663_MOESM1_ESM.xlsx]

## Sheet: Table S1
Table S1 The list of orthologous gene pairs that had Ka/Ks value greater than 1
ID for C. boreale	ID for C. morifolium	Ka/Ks	Nr annotation
isotig10180	isotig13687	3.8501	Ion channel regulatory protein, UNC-93 [Cynara cardunculus var. scolymus]
isotig06996	isotig05771	3.2721	Rad21/Rec8-like protein, N-terminal, partial [Cynara cardunculus var. scolymus]
isotig07361	isotig13449	2.5653	Type II pantothenate kinase [Cynara cardunculus var. scolymus]
isotig05304	isotig11994	2.3853	hypothetical protein Ccrd_016314 [Cynara cardunculus var. scolymus]
isotig06174	isotig10986	2.212	Zinc finger, CCCH-type [Cynara cardunculus var. scolymus]
isotig07288	isotig10371	2.0659	protein of unknown function DUF239 [Cynara cardunculus var. scolymus]
isotig11349	isotig13069	2.0656	hypothetical protein Ccrd_005089 [Cynara cardunculus var. scolymus]
isotig03362	isotig15217	2.0642	PREDICTED: uncharacterized protein LOC107429545 [Ziziphus jujuba]
isotig11949	isotig13825	2.0513	PREDICTED: kirola-like [Erythranthe guttata]
isotig06345	isotig12387	2.0014	NA
isotig08832	isotig14255	1.9424	PREDICTED: protein decapping 5 [Nicotiana tomentosiformis]
isotig03708	isotig13112	1.8846	hypothetical protein Ccrd_007295, partial [Cynara cardunculus var. scolymus]
isotig12487	isotig15515	1.8757	hypothetical protein Ccrd_007742 [Cynara cardunculus var. scolymus]
isotig10947	isotig13405	1.8383	eukaryotic translation initiation factor 4E [Chrysanthemum x morifolium]
isotig08735	isotig11133	1.8214	Zinc finger, RING/FYVE/PHD-type [Cynara cardunculus var. scolymus]
isotig10217	isotig15227	1.7855	TIP41 [Pericallis cruenta]
isotig07001	isotig10367	1.7172	PREDICTED: GDT1-like protein 2, chloroplastic [Vitis vinifera]
isotig07517	isotig13021	1.7014	hypothetical protein Ccrd_025738 [Cynara cardunculus var. scolymus]
isotig04324	isotig12827	1.6773	CBF1-interacting co-repressor CIR, N-terminal domain-containing protein [Cynara cardunculus var. scolymus]
isotig04794	isotig08297	1.6459	hypothetical protein Ccrd_016452 [Cynara cardunculus var. scolymus]
isotig12775	isotig16081	1.6347	NADH-ubiquinone oxidoreductase, subunit 10 [Cynara cardunculus var. scolymus]
isotig08163	isotig04624	1.6078	F-box domain, cyclin-like protein [Cynara cardunculus var. scolymus]
isotig08248	isotig06075	1.585	NAC domain-containing protein 29 [Morus notabilis]
isotig07349	isotig10422	1.5628	PREDICTED: uncharacterized protein LOC104117204 [Nicotiana tomentosiformis]
isotig05640	isotig08259	1.5303	G protein alpha subunit, helical insertion [Cynara cardunculus var. scolymus]
isotig00961	isotig12236	1.5298	Disease resistance protein, partial [Cynara cardunculus var. scolymus]
isotig10076	isotig14348	1.5077	hypothetical protein Ccrd_016550 [Cynara cardunculus var. scolymus]
isotig11149	isotig14420	1.5053	hypothetical protein PRUPE_ppa019781mg [Prunus persica]
isotig11030	isotig12514	1.5033	Protein kinase, ATP binding site-containing protein [Cynara cardunculus var. scolymus]
isotig09533	isotig14889	1.5024	hypothetical protein ARALYDRAFT_911794 [Arabidopsis lyrata subsp. lyrata]
isotig13032	isotig07271	1.4754	hypothetical protein Ccrd_011311 [Cynara cardunculus var. scolymus]
isotig11890	isotig04620	1.4624	Protein of unknown function DUF3755 [Cynara cardunculus var. scolymus]
isotig02326	isotig01098	1.4604	carotenoid cleavage dioxygenase 1 [Tanacetum cinerariifolium]
isotig04678	isotig00566	1.4503	glycine dehydrogenase (decarboxylating), mitochondrial [Solanum tuberosum]
isotig09471	isotig06073	1.4241	hypothetical protein Ccrd_021648 [Cynara cardunculus var. scolymus]
isotig00957	isotig03951	1.4136	Alpha/gamma-adaptin-binding protein p34 [Cynara cardunculus var. scolymus]
isotig02558	isotig09100	1.4131	Aminoacyl-tRNA synthetase, class II [Cynara cardunculus var. scolymus]
isotig04138	isotig07975	1.3942	Disease resistance protein [Cynara cardunculus var. scolymus]
isotig03680	isotig09059	1.3921	FAD-dependent pyridine nucleotide-disulfide oxidoreductase [Cynara cardunculus var. scolymus]
isotig13136	isotig14488	1.3903	hypothetical protein Ccrd_002294 [Cynara cardunculus var. scolymus]
isotig07792	isotig09082	1.3873	UDP-glucuronosyl/UDP-glucosyltransferase [Cynara cardunculus var. scolymus]
isotig08456	isotig15640	1.3697	hypothetical protein Ccrd_010433 [Cynara cardunculus var. scolymus]
isotig09555	isotig12394	1.3606	Uncharacterized protein family UPF0136, Transmembrane, partial [Cynara cardunculus var. scolymus]
isotig08726	isotig14877	1.344	Sensitivity To Red Light Reduced-like, SRR1 [Cynara cardunculus var. scolymus]
isotig12656	isotig15684	1.3298	NB-ARC-like protein [Cynara cardunculus var. scolymus]
isotig09489	isotig12257	1.3296	hypothetical protein Ccrd_001488 [Cynara cardunculus var. scolymus]
isotig07275	isotig09841	1.3275	PREDICTED: tryptophan synthase beta chain 2 [Citrus sinensis]
isotig01388	isotig07319	1.3187	14-3-3 domain-containing protein [Cynara cardunculus var. scolymus]
isotig09963	isotig12785	1.2998	PREDICTED: uncharacterized protein LOC107416703 isoform X3 [Ziziphus jujuba]
isotig13091	isotig10684	1.2884	Magnesium transporter NIPA [Cynara cardunculus var. scolymus]
isotig09065	isotig14323	1.2864	Mannose-binding lectin [Cynara cardunculus var. scolymus]
isotig07614	isotig04395	1.273	Protein phosphatase 2C (PP2C)-like protein, partial [Cynara cardunculus var. scolymus]
isotig12673	isotig14062	1.2691	hypothetical protein Ccrd_026886, partial [Cynara cardunculus var. scolymus]
isotig12932	isotig13760	1.2666	PREDICTED: uncharacterized protein LOC104111915 [Nicotiana tomentosiformis]
isotig10776	isotig07839	1.2641	Peptidase C48, SUMO/Sentrin/Ubl1, partial [Cynara cardunculus var. scolymus]
isotig06513	isotig05635	1.2628	Zinc finger, RING/FYVE/PHD-type [Cynara cardunculus var. scolymus]
isotig11459	isotig07317	1.2604	PREDICTED: 16.9 kDa class I heat shock protein 1-like [Nicotiana sylvestris]
isotig09678	isotig05425	1.2532	PREDICTED: proline synthase co-transcribed bacterial homolog protein-like [Sesamum indicum]
isotig12986	isotig14068	1.2447	PREDICTED: putative PAP-specific phosphatase, mitochondrial isoform X1 [Ricinus communis]
isotig07472	isotig10277	1.2442	DnaJ domain-containing protein, partial [Cynara cardunculus var. scolymus]
isotig08863	isotig13134	1.2258	glutathione S-transferase [Helianthus annuus]
isotig13035	isotig15993	1.218	PREDICTED: uncharacterized protein LOC105179697 [Sesamum indicum]
isotig09590	isotig11466	1.2027	unnamed protein product [Vitis vinifera]
isotig12610	isotig15107	1.1962	Ribosomal protein PSRP-3/Ycf65 [Cynara cardunculus var. scolymus]
isotig06567	isotig09489	1.1942	hypothetical protein Ccrd_012131 [Cynara cardunculus var. scolymus]
isotig07117	isotig11014	1.1873	PREDICTED: protein AIG1 [Vitis vinifera]
isotig06376	isotig08925	1.1856	FMN-binding split barrel [Cynara cardunculus var. scolymus]
isotig09417	isotig10178	1.1827	trihelix protein, partial [Chrysanthemum x morifolium]
isotig08057	isotig10786	1.1816	UAA transporter [Cynara cardunculus var. scolymus]
isotig09397	isotig14692	1.1805	hypothetical protein Ccrd_004838 [Cynara cardunculus var. scolymus]
isotig07636	isotig04985	1.1626	Concanavalin A-like lectin/glucanase, subgroup [Cynara cardunculus var. scolymus]
isotig10790	isotig06893	1.152	NIF system FeS cluster assembly, NifU, C-terminal, partial [Cynara cardunculus var. scolymus]
isotig04877	isotig09401	1.148	E3 UFM1-protein ligase 1 [Cynara cardunculus var. scolymus]
isotig09158	isotig13876	1.1367	hypothetical protein Ccrd_013220 [Cynara cardunculus var. scolymus]
isotig01544	isotig13195	1.1365	Protein of unknown function DUF247, plant [Cynara cardunculus var. scolymus]
isotig07861	isotig14188	1.1312	hypothetical protein Ccrd_021791 [Cynara cardunculus var. scolymus]
isotig07558	isotig06181	1.1281	hypothetical protein Ccrd_018868 [Cynara cardunculus var. scolymus]
isotig06198	isotig04541	1.1276	NA
isotig03656	isotig12935	1.1262	PREDICTED: uncharacterized protein LOC103710465 isoform X1 [Phoenix dactylifera]
isotig10192	isotig12157	1.1254	hypothetical protein Ccrd_025623 [Cynara cardunculus var. scolymus]
isotig11607	isotig14909	1.1197	Kunitz-like protease inhibitor, partial [Helianthus annuus]
isotig12474	isotig07509	1.109	Leucine-rich repeat-containing protein [Cynara cardunculus var. scolymus]
isotig13406	isotig16338	1.1034	NA
isotig06981	isotig03777	1.1018	Tetratricopeptide-like helical [Cynara cardunculus var. scolymus]
isotig05202	isotig05117	1.1008	unnamed protein product [Coffea canephora]
isotig12373	isotig12837	1.0943	hypothetical protein Ccrd_001620 [Cynara cardunculus var. scolymus]
isotig06470	isotig05199	1.0921	Nucleotide-binding, alpha-beta plait [Cynara cardunculus var. scolymus]
isotig12635	isotig15571	1.0899	Vacuolar (H+)-ATPase G subunit [Cynara cardunculus var. scolymus]
isotig06235	isotig04983	1.0737	PREDICTED: uncharacterized protein LOC104239364 [Nicotiana sylvestris]
isotig09703	isotig06939	1.0624	PREDICTED: NADH dehydrogenase [ubiquinone] flavoprotein 2, mitochondrial [Vitis vinifera]
isotig12613	isotig14941	1.0595	Heavy metal-associated domain, HMA [Cynara cardunculus var. scolymus]
isotig11086	isotig04134	1.0588	putative root storage protein [Ranunculus asiaticus]
isotig10369	isotig11297	1.0547	conserved hypothetical protein [Ricinus communis]
isotig08803	isotig10888	1.0534	PREDICTED: S-adenosylmethionine carrier 1, chloroplastic/mitochondrial isoform X1 [Nicotiana tomentosiformis]
isotig05925	isotig13962	1.0524	PREDICTED: protein RCC2 [Solanum tuberosum]
isotig11471	isotig09361	1.0477	PREDICTED: TMV resistance protein N-like [Jatropha curcas]
isotig10368	isotig10855	1.0454	Breast carcinoma amplified sequence 3 [Cynara cardunculus var. scolymus]
isotig11286	isotig14472	1.0446	PREDICTED: iron-sulfur assembly protein IscA, chloroplastic isoform X1 [Nicotiana tomentosiformis]
isotig08767	isotig02997	1.0347	ribose 5-phosphate isomerase-like [Saussurea involucrata]
isotig08331	isotig10859	1.0266	TMS membrane protein/tumor differentially expressed protein [Cynara cardunculus var. scolymus]
isotig03213	isotig02390	1.026	Lactuca sativa short-chain dehydrogenase/reductase 2
isotig01713	isotig01236	1.0206	hypothetical protein Ccrd_018254 [Cynara cardunculus var. scolymus]
isotig06921	isotig09570	1.0176	GYF-like protein [Cynara cardunculus var. scolymus]
isotig01472	isotig09613	1.0173	PREDICTED: AP-1 complex subunit gamma-2-like isoform X2 [Glycine max]
isotig08676	isotig13813	1.0123	Nucleotide-binding, alpha-beta plait [Cynara cardunculus var. scolymus]
isotig08211	isotig10645	1.0054	TED2 [Zinnia violacea]
isotig01876	isotig09064	1.0007	Aminotransferase, class I/classII [Cynara cardunculus var. scolymus]
